# Supplementary material for: Ectomyelois Heinrich, 1956 in China, with descriptions of two new species and a key (Lepidoptera, Pyralidae, Phycitinae)
Source: Zookeys. 2016 Feb 3;(559):125–37. doi: 10.3897/zookeys.559.6076 (PMC4768275; doi:10.3897/zookeys.559.6076)
Supplement: XML Treatment for Ectomyelois [file zookeys.559.6076-treatment1.xml]

<!DOCTYPE tp:taxon-treatment
  PUBLIC "-//TaxonX//DTD Taxonomic Treatment Publishing DTD v0 20100105//EN" "tax-treatment-NSO.dtd">
<tp:taxon-treatment xmlns:tp="http://www.plazi.org/taxpub"><tp:treatment-meta><kwd-group><label>Taxon classification</label><kwd><named-content content-type="kingdom">Animalia</named-content></kwd><kwd><named-content content-type="order">Lepidoptera</named-content></kwd><kwd><named-content content-type="family">Pyralidae</named-content></kwd></kwd-group><mixed-citation publication-type="journal"><person-group><name><surname>Ren</surname><given-names>Yingdang</given-names></name><name><surname>Yang</surname><given-names>Linlin</given-names></name></person-group><article-title><italic><tp:taxon-name><tp:taxon-name-part taxon-name-part-type="genus">Ectomyelois</tp:taxon-name-part></tp:taxon-name></italic> Heinrich, 1956 in China, with descriptions of two new species and a key (<tp:taxon-name><tp:taxon-name-part taxon-name-part-type="order">Lepidoptera</tp:taxon-name-part></tp:taxon-name>, <tp:taxon-name><tp:taxon-name-part taxon-name-part-type="family">Pyralidae</tp:taxon-name-part></tp:taxon-name>, <tp:taxon-name><tp:taxon-name-part taxon-name-part-type="subfamily">Phycitinae</tp:taxon-name-part></tp:taxon-name>)</article-title><source>Zookeys</source><day>3</day><month>2</month><year>2016</year><volume>2016</volume><issue>559</issue><fpage>125</fpage><lpage>137</lpage><pub-id pub-id-type="doi">10.3897/zookeys.559.6076</pub-id></mixed-citation></tp:treatment-meta><tp:nomenclature><tp:taxon-name>
            <tp:taxon-name-part taxon-name-part-type="genus">Ectomyelois</tp:taxon-name-part>
          </tp:taxon-name><tp:taxon-authority>Heinrich, 1956</tp:taxon-authority><tp:nomenclature-citation-list><tp:nomenclature-citation><tp:taxon-name>
                <tp:taxon-name-part taxon-name-part-type="genus">Ectomyelois</tp:taxon-name-part>
              </tp:taxon-name><comment>Heinrich, 1956: 43. Type species: <italic><tp:taxon-name><tp:taxon-name-part taxon-name-part-type="genus">Myelois</tp:taxon-name-part> <tp:taxon-name-part taxon-name-part-type="species">decolor</tp:taxon-name-part></tp:taxon-name></italic> Zeller, 1881, by original designation.</comment></tp:nomenclature-citation></tp:nomenclature-citation-list></tp:nomenclature><tp:treatment-sec sec-type="Diagnosis"><title>Diagnosis.</title><p>Antenna of male usually shortly ciliate (bipectinate in <italic><tp:taxon-name><tp:taxon-name-part taxon-name-part-type="genus">Ectomyelois</tp:taxon-name-part> <tp:taxon-name-part taxon-name-part-type="species">bipectinalis</tp:taxon-name-part></tp:taxon-name></italic> sp. n.), basal shaft without notch or other modifications, of female simple. Labial palpus upturned, nearly reaching apex, third segment distinctly shorter than second. Forewing with R<sub>2</sub> closely approximate to the stalk of R<sub>3+4</sub>+R<sub>5</sub>, M<sub>2</sub> and M<sub>3</sub> stalked for less than half of their length. Hindwing with Sc + R<sub>1</sub> and Rs strongly anastomosed for most of their lengths, M<sub>2</sub> and M<sub>3</sub> stalked for not over half of their length. Male genitalia with uncus subtriangular to bell-shaped, apical projection of gnathos simple, slightly bent and furcated at apex, transtilla well developed, juxta U-shaped, with lateral lobes stout, vinculum U-shaped, more truncate and less tapering, phallus without cornutus. Female genitalia with signum consisting of an elongate patch of scobinations (absent in <italic><tp:taxon-name><tp:taxon-name-part taxon-name-part-type="genus">Ectomyelois</tp:taxon-name-part> <tp:taxon-name-part taxon-name-part-type="species">furvidorsella</tp:taxon-name-part></tp:taxon-name></italic>) and ductus seminalis from corpus bursae near junction of corpus bursae and ductus bursae.</p><p>
            <italic><tp:taxon-name><tp:taxon-name-part taxon-name-part-type="genus">Ectomyelois</tp:taxon-name-part></tp:taxon-name></italic> is similar to <italic><tp:taxon-name><tp:taxon-name-part taxon-name-part-type="genus">Apomyelois</tp:taxon-name-part></tp:taxon-name></italic>, but can be distinguished from the latter by the forewing with R<sub>2</sub> closely approximate to the stalk of R<sub>3+4</sub>+R<sub>5</sub>, and the female genitalia with the ductus seminalis arising from the corpus bursae near junction of the corpus bursae and ductus bursae. In <italic><tp:taxon-name><tp:taxon-name-part taxon-name-part-type="genus">Apomyelois</tp:taxon-name-part></tp:taxon-name></italic>, the forewing with R<sub>2</sub> shortly stalked with R<sub>3+4</sub>+R<sub>5</sub>, and the female genitalia with the ductus seminalis arising from anterior end of the corpus bursae.</p></tp:treatment-sec><tp:treatment-sec sec-type="Distribution"><title>Distribution.</title><p>China (Gansu, Guangdong, Guangxi, Hainan, Taiwan, Yunnan), India, Sri Lanka, Sikkim, Israel, Mediterranean, Central Europe, Norway, United Kingdom, North Africa, Australia, Argentina, United States, Cuba, Haiti, Puerto Rico, Jamaica, Bahamas, Guatemala, Costa Rica, Colombia, Panama, Venezuela, Guiana, Surinam, Bolivia, Guyana, French Guiana, Brazil.</p></tp:treatment-sec><tp:treatment-sec sec-type="Key to species of Ectomyelois from China"><title>Key to species of <italic><tp:taxon-name><tp:taxon-name-part taxon-name-part-type="genus">Ectomyelois</tp:taxon-name-part></tp:taxon-name></italic> from China</title><table-wrap content-type="key" position="anchor" orientation="portrait"><table id="TID0E1HAC" rules="all"><tbody><tr><td rowspan="1" colspan="1">1</td><td rowspan="1" colspan="1">Forewing with narrow grayish white, distinctly notched antemedial line (Fig. <xref ref-type="fig" rid="F1">1</xref>)</td><td rowspan="1" colspan="1">
                    <bold><italic><tp:taxon-name><tp:taxon-name-part taxon-name-part-type="genus">Ectomyelois</tp:taxon-name-part> <tp:taxon-name-part taxon-name-part-type="species">ceratoniae</tp:taxon-name-part></tp:taxon-name></italic></bold>
                  </td></tr><tr><td rowspan="1" colspan="1">–</td><td rowspan="1" colspan="1">Forewing with antemedial line invisible</td><td rowspan="1" colspan="1">
                    <bold>2</bold>
                  </td></tr><tr><td rowspan="1" colspan="1">2</td><td rowspan="1" colspan="1">Male flagellum bipectinate (Fig. <xref ref-type="fig" rid="F1">3b</xref>); transtilla trefoiled (Fig. <xref ref-type="fig" rid="F2">7</xref>); corpus bursae three times as long as wide (Fig. <xref ref-type="fig" rid="F3">11</xref>)</td><td rowspan="1" colspan="1">
                    <bold><italic><tp:taxon-name><tp:taxon-name-part taxon-name-part-type="genus">Ectomyelois</tp:taxon-name-part> <tp:taxon-name-part taxon-name-part-type="species">bipectinalis</tp:taxon-name-part></tp:taxon-name></italic> sp. n.</bold>
                  </td></tr><tr><td rowspan="1" colspan="1">–</td><td rowspan="1" colspan="1">Male flagellum simple, not bipectinate (Fig. <xref ref-type="fig" rid="F1">5b</xref>); transtilla inverse-goblet shape (Fig. <xref ref-type="fig" rid="F2">9</xref>); corpus bursae twice as long as wide (Fig. <xref ref-type="fig" rid="F3">12</xref>)</td><td rowspan="1" colspan="1">
                    <bold><italic><tp:taxon-name><tp:taxon-name-part taxon-name-part-type="genus">Ectomyelois</tp:taxon-name-part> <tp:taxon-name-part taxon-name-part-type="species">furvivena</tp:taxon-name-part></tp:taxon-name></italic> sp. n.</bold>
                  </td></tr><!--PageBreak--></tbody></table></table-wrap><fig id="F1" position="float" orientation="portrait"><label>Figures 1–6.</label><caption><p>Adults of <italic><tp:taxon-name><tp:taxon-name-part taxon-name-part-type="genus">Ectomyelois</tp:taxon-name-part></tp:taxon-name></italic> spp. <bold>1</bold> <italic><tp:taxon-name><tp:taxon-name-part taxon-name-part-type="genus">Ectomyelois</tp:taxon-name-part> <tp:taxon-name-part taxon-name-part-type="species">ceratoniae</tp:taxon-name-part></tp:taxon-name></italic>, male (1a, head; 1b, antenna) <bold>2</bold> <italic><tp:taxon-name><tp:taxon-name-part taxon-name-part-type="genus">Ectomyelois</tp:taxon-name-part> <tp:taxon-name-part taxon-name-part-type="species">ceratoniae</tp:taxon-name-part></tp:taxon-name></italic>, venation, slide No. RYD04529w <bold>3</bold> <italic><tp:taxon-name><tp:taxon-name-part taxon-name-part-type="genus">Ectomyelois</tp:taxon-name-part> <tp:taxon-name-part taxon-name-part-type="species">bipectinalis</tp:taxon-name-part></tp:taxon-name></italic> sp. n., paratype, male (<bold>3a</bold> head <bold>3b</bold> antenna) <bold>4</bold> <italic><tp:taxon-name><tp:taxon-name-part taxon-name-part-type="genus">Ectomyelois</tp:taxon-name-part> <tp:taxon-name-part taxon-name-part-type="species">bipectinalis</tp:taxon-name-part></tp:taxon-name></italic> sp. n., venation, slide No. RYD04718w <bold>5</bold> <italic><tp:taxon-name><tp:taxon-name-part taxon-name-part-type="genus">Ectomyelois</tp:taxon-name-part> <tp:taxon-name-part taxon-name-part-type="species">furvivena</tp:taxon-name-part></tp:taxon-name></italic> sp. n., paratype, male (<bold>5a</bold> head <bold>5b</bold> antenna) <bold>6</bold> <italic><tp:taxon-name><tp:taxon-name-part taxon-name-part-type="genus">Ectomyelois</tp:taxon-name-part> <tp:taxon-name-part taxon-name-part-type="species">furvivena</tp:taxon-name-part></tp:taxon-name></italic> sp. n., venation, slide No. RYD04529w. Scale bars: 2.0 mm.</p></caption><graphic xmlns:xlink="http://www.w3.org/1999/xlink" xlink:href="zookeys-559-125-g001.jpg" position="float" orientation="portrait" xlink:type="simple" id="oo_76154.jpg"/></fig><fig id="F2" position="float" orientation="portrait"><label>Figures 7–9.</label><caption><p>Male genitalia of <italic><tp:taxon-name><tp:taxon-name-part taxon-name-part-type="genus">Ectomyelois</tp:taxon-name-part></tp:taxon-name></italic> spp. <bold>7</bold> <italic><tp:taxon-name><tp:taxon-name-part taxon-name-part-type="genus">Ectomyelois</tp:taxon-name-part> <tp:taxon-name-part taxon-name-part-type="species">ceratoniae</tp:taxon-name-part></tp:taxon-name></italic>, slide No. LJY10595 <bold>8</bold> <italic><tp:taxon-name><tp:taxon-name-part taxon-name-part-type="genus">Ectomyelois</tp:taxon-name-part> <tp:taxon-name-part taxon-name-part-type="species">bipectinalis</tp:taxon-name-part></tp:taxon-name></italic> sp. n., paratype, slide No. RYD04718 <bold>9</bold> <italic><tp:taxon-name><tp:taxon-name-part taxon-name-part-type="genus">Ectomyelois</tp:taxon-name-part> <tp:taxon-name-part taxon-name-part-type="species">furvivena</tp:taxon-name-part></tp:taxon-name></italic> sp. n., paratype, slide No. LHX14084. Scale bars: 0.5 mm.</p></caption><graphic xmlns:xlink="http://www.w3.org/1999/xlink" xlink:href="zookeys-559-125-g002.jpg" position="float" orientation="portrait" xlink:type="simple" id="oo_76155.jpg"/></fig></tp:treatment-sec><tp:treatment-sec><!--Section generated to contain objects referenced in tp:taxon-treatment.--><fig id="F3" position="float" orientation="portrait"><label>Figures 10–12.</label><caption><p>Female genitalia of <italic><tp:taxon-name><tp:taxon-name-part taxon-name-part-type="genus">Ectomyelois</tp:taxon-name-part></tp:taxon-name></italic> spp. <bold>10</bold> <italic><tp:taxon-name><tp:taxon-name-part taxon-name-part-type="genus">Ectomyelois</tp:taxon-name-part> <tp:taxon-name-part taxon-name-part-type="species">ceratoniae</tp:taxon-name-part></tp:taxon-name></italic>, slide No. RYD04658 <bold>11</bold> <italic><tp:taxon-name><tp:taxon-name-part taxon-name-part-type="genus">Ectomyelois</tp:taxon-name-part> <tp:taxon-name-part taxon-name-part-type="species">bipectinalis</tp:taxon-name-part></tp:taxon-name></italic> sp. n., paratype, slide No. LJY10107 <bold>12</bold> <italic><tp:taxon-name><tp:taxon-name-part taxon-name-part-type="genus">Ectomyelois</tp:taxon-name-part> <tp:taxon-name-part taxon-name-part-type="species">furvivena</tp:taxon-name-part></tp:taxon-name></italic> sp. n., paratype, slide No. RYD04744. Scale bars: 0.5 mm.</p></caption><graphic xmlns:xlink="http://www.w3.org/1999/xlink" xlink:href="zookeys-559-125-g003.jpg" position="float" orientation="portrait" xlink:type="simple" id="oo_76156.jpg"/></fig></tp:treatment-sec></tp:taxon-treatment>
