# Supplementary material for: Ectomyelois Heinrich, 1956 in China, with descriptions of two new species and a key (Lepidoptera, Pyralidae, Phycitinae)
Source: Zookeys. 2016 Feb 3;(559):125–37. doi: 10.3897/zookeys.559.6076 (PMC4768275; doi:10.3897/zookeys.559.6076)
Supplement: XML Treatment for Ectomyelois ceratoniae [file zookeys.559.6076-treatment2.xml]

<!DOCTYPE tp:taxon-treatment
  PUBLIC "-//TaxonX//DTD Taxonomic Treatment Publishing DTD v0 20100105//EN" "tax-treatment-NSO.dtd">
<tp:taxon-treatment xmlns:tp="http://www.plazi.org/taxpub"><tp:treatment-meta><kwd-group><label>Taxon classification</label><kwd><named-content content-type="kingdom">Animalia</named-content></kwd><kwd><named-content content-type="order">Lepidoptera</named-content></kwd><kwd><named-content content-type="family">Pyralidae</named-content></kwd></kwd-group><mixed-citation publication-type="journal"><person-group><name><surname>Ren</surname><given-names>Yingdang</given-names></name><name><surname>Yang</surname><given-names>Linlin</given-names></name></person-group><article-title><italic><tp:taxon-name><tp:taxon-name-part taxon-name-part-type="genus">Ectomyelois</tp:taxon-name-part></tp:taxon-name></italic> Heinrich, 1956 in China, with descriptions of two new species and a key (<tp:taxon-name><tp:taxon-name-part taxon-name-part-type="order">Lepidoptera</tp:taxon-name-part></tp:taxon-name>, <tp:taxon-name><tp:taxon-name-part taxon-name-part-type="family">Pyralidae</tp:taxon-name-part></tp:taxon-name>, <tp:taxon-name><tp:taxon-name-part taxon-name-part-type="subfamily">Phycitinae</tp:taxon-name-part></tp:taxon-name>)</article-title><source>Zookeys</source><day>3</day><month>2</month><year>2016</year><volume>2016</volume><issue>559</issue><fpage>125</fpage><lpage>137</lpage><pub-id pub-id-type="doi">10.3897/zookeys.559.6076</pub-id></mixed-citation></tp:treatment-meta><tp:nomenclature><tp:taxon-name>
            <tp:taxon-name-part taxon-name-part-type="genus">Ectomyelois</tp:taxon-name-part>
            <tp:taxon-name-part taxon-name-part-type="species">ceratoniae</tp:taxon-name-part>
          </tp:taxon-name><tp:taxon-authority>(Zeller, 1839)</tp:taxon-authority><xref ref-type="fig" rid="F1">Figs 1</xref><xref ref-type="fig" rid="F1">, 2</xref><xref ref-type="fig" rid="F2">, 7</xref><xref ref-type="fig" rid="F3">, 10</xref><tp:nomenclature-citation-list><tp:nomenclature-citation><tp:taxon-name>
                <tp:taxon-name-part taxon-name-part-type="genus">Myelois</tp:taxon-name-part> <tp:taxon-name-part taxon-name-part-type="species">ceratoniae</tp:taxon-name-part></tp:taxon-name><comment>Zeller, 1839: 176. <abbrev xmlns:xlink="http://www.w3.org/1999/xlink" xlink:title="Type locality" xlink:type="simple">TL</abbrev>: Laibach, Austria. <abbrev xmlns:xlink="http://www.w3.org/1999/xlink" xlink:title="Type depository" xlink:type="simple">TD</abbrev>: <abbrev xmlns:xlink="http://www.w3.org/1999/xlink" content-type="institution" xlink:title="Natural History Museum, London, UK" xlink:type="simple">BMNH</abbrev>.</comment></tp:nomenclature-citation><tp:nomenclature-citation><tp:taxon-name>
                <tp:taxon-name-part taxon-name-part-type="genus">Phycis</tp:taxon-name-part> <tp:taxon-name-part taxon-name-part-type="species">ceratoniella</tp:taxon-name-part></tp:taxon-name><comment>Fischer von Röeslerstamm, 1839: 147. <abbrev xmlns:xlink="http://www.w3.org/1999/xlink" xlink:title="Type locality" xlink:type="simple">TL</abbrev>: Laibach, Austria. <abbrev xmlns:xlink="http://www.w3.org/1999/xlink" xlink:title="Type depository" xlink:type="simple">TD</abbrev>: unknown.</comment></tp:nomenclature-citation><tp:nomenclature-citation><tp:taxon-name>
                <tp:taxon-name-part taxon-name-part-type="genus">Trachonitis</tp:taxon-name-part> <tp:taxon-name-part taxon-name-part-type="species">pryerella</tp:taxon-name-part></tp:taxon-name><comment>Vaughan, 1870: 130. <abbrev xmlns:xlink="http://www.w3.org/1999/xlink" xlink:title="Type locality" xlink:type="simple">TL</abbrev>: London, England. <abbrev xmlns:xlink="http://www.w3.org/1999/xlink" xlink:title="Type depository" xlink:type="simple">TD</abbrev>: <abbrev xmlns:xlink="http://www.w3.org/1999/xlink" content-type="institution" xlink:title="Natural History Museum, London, UK" xlink:type="simple">BMNH</abbrev>.</comment></tp:nomenclature-citation><tp:nomenclature-citation><tp:taxon-name>
                <tp:taxon-name-part taxon-name-part-type="genus">Myelois</tp:taxon-name-part> <tp:taxon-name-part taxon-name-part-type="species">tuerckheimiella</tp:taxon-name-part></tp:taxon-name><comment>Sorhagen, 1881: 103. <abbrev xmlns:xlink="http://www.w3.org/1999/xlink" xlink:title="Type locality" xlink:type="simple">TL</abbrev>: Berlin, Germany. <abbrev xmlns:xlink="http://www.w3.org/1999/xlink" xlink:title="Type depository" xlink:type="simple">TD</abbrev>: <abbrev xmlns:xlink="http://www.w3.org/1999/xlink" content-type="institution" xlink:title="Museum für Naturkunde, Universität Humboldt, Invalidenstrasse 43, 104 Berlin, Germany" xlink:type="simple">ZMHB</abbrev>.</comment></tp:nomenclature-citation><tp:nomenclature-citation><tp:taxon-name>
                <tp:taxon-name-part taxon-name-part-type="genus">Euzophera</tp:taxon-name-part> <tp:taxon-name-part taxon-name-part-type="species">zellerella</tp:taxon-name-part></tp:taxon-name><comment>Sorhagen, 1881: 104. <abbrev xmlns:xlink="http://www.w3.org/1999/xlink" xlink:title="Type locality" xlink:type="simple">TL</abbrev>: Berlin, Germany. <abbrev xmlns:xlink="http://www.w3.org/1999/xlink" xlink:title="Type depository" xlink:type="simple">TD</abbrev>: unknown.</comment></tp:nomenclature-citation><tp:nomenclature-citation><tp:taxon-name>
                <tp:taxon-name-part taxon-name-part-type="genus">Phycita</tp:taxon-name-part> <tp:taxon-name-part taxon-name-part-type="species">dentilinella</tp:taxon-name-part></tp:taxon-name><comment>Hampson, 1896: 91. <abbrev xmlns:xlink="http://www.w3.org/1999/xlink" xlink:title="Type locality" xlink:type="simple">TL</abbrev>: Manipur, India. <abbrev xmlns:xlink="http://www.w3.org/1999/xlink" xlink:title="Type depository" xlink:type="simple">TD</abbrev>: <abbrev xmlns:xlink="http://www.w3.org/1999/xlink" content-type="institution" xlink:title="Natural History Museum, London, UK" xlink:type="simple">BMNH</abbrev>.</comment></tp:nomenclature-citation><tp:nomenclature-citation><tp:taxon-name>
                <tp:taxon-name-part taxon-name-part-type="genus">Hypsipyla</tp:taxon-name-part> <tp:taxon-name-part taxon-name-part-type="species">psarella</tp:taxon-name-part></tp:taxon-name><comment>Hampson, 1903: 30. <abbrev xmlns:xlink="http://www.w3.org/1999/xlink" xlink:title="Type locality" xlink:type="simple">TL</abbrev>: Sikhim, India. <abbrev xmlns:xlink="http://www.w3.org/1999/xlink" xlink:title="Type depository" xlink:type="simple">TD</abbrev>: <abbrev xmlns:xlink="http://www.w3.org/1999/xlink" content-type="institution" xlink:title="Natural History Museum, London, UK" xlink:type="simple">BMNH</abbrev>.</comment></tp:nomenclature-citation><tp:nomenclature-citation><tp:taxon-name>
                <tp:taxon-name-part taxon-name-part-type="genus">Heterographis</tp:taxon-name-part> <tp:taxon-name-part taxon-name-part-type="species">rivularis</tp:taxon-name-part></tp:taxon-name><comment>Warren &amp; Rothschild, 1905: 31. <abbrev xmlns:xlink="http://www.w3.org/1999/xlink" xlink:title="Type locality" xlink:type="simple">TL</abbrev>: Nakheila, Sudan. <abbrev xmlns:xlink="http://www.w3.org/1999/xlink" xlink:title="Type depository" xlink:type="simple">TD</abbrev>: unknown.</comment></tp:nomenclature-citation><tp:nomenclature-citation><tp:taxon-name>
                <tp:taxon-name-part taxon-name-part-type="genus">Myelois</tp:taxon-name-part> <tp:taxon-name-part taxon-name-part-type="species">oporedestella</tp:taxon-name-part></tp:taxon-name><comment>Dyar, 1911: 30.<abbrev xmlns:xlink="http://www.w3.org/1999/xlink" xlink:title="Type locality" xlink:type="simple">TL</abbrev>: Florida, USA. <abbrev xmlns:xlink="http://www.w3.org/1999/xlink" xlink:title="Type depository" xlink:type="simple">TD</abbrev>: <named-content xmlns:xlink="http://www.w3.org/1999/xlink" content-type="dwc:institutional_code" xlink:type="simple">USNM</named-content>.</comment></tp:nomenclature-citation><tp:nomenclature-citation><tp:taxon-name>
                <tp:taxon-name-part taxon-name-part-type="genus">Myelois</tp:taxon-name-part> <tp:taxon-name-part taxon-name-part-type="species">phoenicis</tp:taxon-name-part></tp:taxon-name><comment>Durrant, 1915: 303. <abbrev xmlns:xlink="http://www.w3.org/1999/xlink" xlink:title="Type locality" xlink:type="simple">TL</abbrev>: Constantine, Algeria. <abbrev xmlns:xlink="http://www.w3.org/1999/xlink" xlink:title="Type depository" xlink:type="simple">TD</abbrev>: BMNM.</comment></tp:nomenclature-citation><tp:nomenclature-citation><tp:taxon-name>
                <tp:taxon-name-part taxon-name-part-type="genus">Laodamia</tp:taxon-name-part> <tp:taxon-name-part taxon-name-part-type="species">durandi</tp:taxon-name-part></tp:taxon-name><comment>Lucas, 1950:142. <abbrev xmlns:xlink="http://www.w3.org/1999/xlink" xlink:title="Type locality" xlink:type="simple">TL</abbrev>: Tunisia. <abbrev xmlns:xlink="http://www.w3.org/1999/xlink" xlink:title="Type depository" xlink:type="simple">TD</abbrev>: unknown.</comment></tp:nomenclature-citation><tp:nomenclature-citation><tp:taxon-name>
                <tp:taxon-name-part taxon-name-part-type="genus">Apomyelois</tp:taxon-name-part> <tp:taxon-name-part taxon-name-part-type="species">ceratoniae</tp:taxon-name-part></tp:taxon-name><comment>(Zeller): <xref ref-type="bibr" rid="B25">Roesler and Küppers 1981</xref>: 80.</comment></tp:nomenclature-citation><tp:nomenclature-citation><tp:taxon-name>
                <tp:taxon-name-part taxon-name-part-type="genus">Ectomyelois</tp:taxon-name-part> <tp:taxon-name-part taxon-name-part-type="species">ceratoniae</tp:taxon-name-part></tp:taxon-name><comment>(Zeller): <xref ref-type="bibr" rid="B10">Heinrich 1956</xref>: 44.</comment></tp:nomenclature-citation></tp:nomenclature-citation-list></tp:nomenclature><tp:treatment-sec sec-type="material"><title>Material examined.</title><p>
            <bold>CHINA</bold>: <bold>Guangdong</bold>: 9 ♂♂, 1 ♀, Mt. He (<named-content xmlns:xlink="http://www.w3.org/1999/xlink" content-type="dwc:verbatimCoordinates" xlink:type="simple">22°45'N, 112°57'E</named-content>), 09−10-X-2002, coll. Guilin Liu &amp; Binglan Zhang, gen. slide nos. RYD04529m, RYD04530f; 1 ♂, same data as former except dated 6-XI-2002. <bold>Guangxi</bold>: 1 ♀, Milv (<named-content xmlns:xlink="http://www.w3.org/1999/xlink" content-type="dwc:verbatimCoordinates" xlink:type="simple">21°59'N, 107°52'E</named-content>), Nanping, Shangsi, 770 m, 3-IV-2002, coll. Shulian Hao &amp; Huaijun Xue, gen. slide no. RYD04658; 1 ♂, Yachang Yard, Leye County (<named-content xmlns:xlink="http://www.w3.org/1999/xlink" content-type="dwc:verbatimCoordinates" xlink:type="simple">24°47'N, 106°33'E</named-content>), 665 m, 24-VII-2004, coll. Jiasheng Xu, gen. slide no. KDH05263; 1 ♀, Longrui (<named-content xmlns:xlink="http://www.w3.org/1999/xlink" content-type="dwc:verbatimCoordinates" xlink:type="simple">22°45'N, 110°55'E</named-content>), 18-VIII-2011, coll. Muchun Cheng, gen. slide no. RYD20120185 (deposited in <abbrev xmlns:xlink="http://www.w3.org/1999/xlink" content-type="institution" xlink:title="Insect Collection, Institution of Plant Protection, Henan Academy of Agricultural Sciences, Zhengzhou, China" xlink:type="simple">HAASM</abbrev>); 1 ♂, 1 ♀, Nonggang (<named-content xmlns:xlink="http://www.w3.org/1999/xlink" content-type="dwc:verbatimCoordinates" xlink:type="simple">23°14'N, 108°10'E</named-content>), 20-VIII-2011, coll. Dandan Zhang, gen. slide no. RYD2014237 (deposited in <abbrev xmlns:xlink="http://www.w3.org/1999/xlink" content-type="institution" xlink:title="Insect Collection, Institution of Plant Protection, Henan Academy of Agricultural Sciences, Zhengzhou, China" xlink:type="simple">HAASM</abbrev>). <bold>Hainan</bold>: 1 ♂, Mt. Diaoluo (<named-content xmlns:xlink="http://www.w3.org/1999/xlink" content-type="dwc:verbatimCoordinates" xlink:type="simple">18°39'N, 109°54'E</named-content>), 29-V-2007, 80 m, coll. Zhiwei Zhang &amp; Weichun Li, gen. slide no. LJY10595. <bold>Yunnan</bold>: 1 ♂, 1 ♀, Ganlanba (<named-content xmlns:xlink="http://www.w3.org/1999/xlink" content-type="dwc:verbatimCoordinates" xlink:type="simple">22°45'N, 101°08'E</named-content>), Xishuangbanna, 19-IV-1995, coll. Guangyun Yan, gen. slide nos. RYD04615m, LJY10107f; 1 ♂, 4 ♀♀, Mt. Yunpan (<named-content xmlns:xlink="http://www.w3.org/1999/xlink" content-type="dwc:verbatimCoordinates" xlink:type="simple">23°44'N, 100°39'E</named-content>), Puer, 1600 m, 6-VII-2013, coll. Linlin Yang, gen. slide nos. RYD2014219m, RYD2014221f (deposited in <abbrev xmlns:xlink="http://www.w3.org/1999/xlink" content-type="institution" xlink:title="Insect Collection, Institution of Plant Protection, Henan Academy of Agricultural Sciences, Zhengzhou, China" xlink:type="simple">HAASM</abbrev>).</p></tp:treatment-sec><tp:treatment-sec sec-type="Diagnosis"><title>Diagnosis.</title><p>Wingspan 15.0−22.00 mm (Fig. <xref ref-type="fig" rid="F1">1</xref>). <italic><tp:taxon-name><tp:taxon-name-part taxon-name-part-type="genus">Ectomyelois</tp:taxon-name-part> <tp:taxon-name-part taxon-name-part-type="species">ceratoniae</tp:taxon-name-part></tp:taxon-name></italic> can be recognized by the following characters: the forewing with a narrow, distinctly notched antemedial line, the hindwing with free element of Sc+R<sub>1</sub> very short (Fig. <xref ref-type="fig" rid="F1">2</xref>); the uncus is bell-shaped, basally protruded on both sides, the apical projection of gnathos is stout, gently curved, about same length of the uncus, the trefoiled transtilla includes a pair of inflated bases and a more constricted central projection, the basally rectangular juxta with a pair of stout lateral lobes in the male genitalia (Fig. <xref ref-type="fig" rid="F2">7</xref>); and the ovate corpus bursae with signum is an elongate patch of scobinations, the ductus seminalis from junction of corpus and ductus bursae in the female genitalia (Fig. <xref ref-type="fig" rid="F3">10</xref>). It is quite similar to <italic><tp:taxon-name><tp:taxon-name-part taxon-name-part-type="genus">Ectomyelois</tp:taxon-name-part> <tp:taxon-name-part taxon-name-part-type="species">bipectinalis</tp:taxon-name-part></tp:taxon-name></italic> sp. n., but with differences as mentioned in the diagnosis of the latter.</p><fig id="F3" position="float" orientation="portrait"><label>Figures 10–12.</label><caption><p>Female genitalia of <italic><tp:taxon-name><tp:taxon-name-part taxon-name-part-type="genus">Ectomyelois</tp:taxon-name-part></tp:taxon-name></italic> spp. <bold>10</bold> <italic><tp:taxon-name><tp:taxon-name-part taxon-name-part-type="genus">Ectomyelois</tp:taxon-name-part> <tp:taxon-name-part taxon-name-part-type="species">ceratoniae</tp:taxon-name-part></tp:taxon-name></italic>, slide No. RYD04658 <bold>11</bold> <italic><tp:taxon-name><tp:taxon-name-part taxon-name-part-type="genus">Ectomyelois</tp:taxon-name-part> <tp:taxon-name-part taxon-name-part-type="species">bipectinalis</tp:taxon-name-part></tp:taxon-name></italic> sp. n., paratype, slide No. LJY10107 <bold>12</bold> <italic><tp:taxon-name><tp:taxon-name-part taxon-name-part-type="genus">Ectomyelois</tp:taxon-name-part> <tp:taxon-name-part taxon-name-part-type="species">furvivena</tp:taxon-name-part></tp:taxon-name></italic> sp. n., paratype, slide No. RYD04744. Scale bars: 0.5 mm.</p></caption><graphic xmlns:xlink="http://www.w3.org/1999/xlink" xlink:href="zookeys-559-125-g003.jpg" position="float" orientation="portrait" xlink:type="simple" id="oo_76156.jpg"/></fig></tp:treatment-sec><tp:treatment-sec sec-type="Distribution"><title>Distribution.</title><p>China (Guangdong, Guangxi, Hainan, Taiwan, Yunnan), Japan, India, Sri Lanka, Sikkim, Israel, Mediterranean, Central Europe, Norway, United Kingdom, North Africa, Australia, Argentina, United States, Puerto Rico, Jamaica.</p></tp:treatment-sec><tp:treatment-sec><!--Section generated to contain objects referenced in tp:taxon-treatment.--><fig id="F1" position="float" orientation="portrait"><label>Figures 1–6.</label><caption><p>Adults of <italic><tp:taxon-name><tp:taxon-name-part taxon-name-part-type="genus">Ectomyelois</tp:taxon-name-part></tp:taxon-name></italic> spp. <bold>1</bold> <italic><tp:taxon-name><tp:taxon-name-part taxon-name-part-type="genus">Ectomyelois</tp:taxon-name-part> <tp:taxon-name-part taxon-name-part-type="species">ceratoniae</tp:taxon-name-part></tp:taxon-name></italic>, male (1a, head; 1b, antenna) <bold>2</bold> <italic><tp:taxon-name><tp:taxon-name-part taxon-name-part-type="genus">Ectomyelois</tp:taxon-name-part> <tp:taxon-name-part taxon-name-part-type="species">ceratoniae</tp:taxon-name-part></tp:taxon-name></italic>, venation, slide No. RYD04529w <bold>3</bold> <italic><tp:taxon-name><tp:taxon-name-part taxon-name-part-type="genus">Ectomyelois</tp:taxon-name-part> <tp:taxon-name-part taxon-name-part-type="species">bipectinalis</tp:taxon-name-part></tp:taxon-name></italic> sp. n., paratype, male (<bold>3a</bold> head <bold>3b</bold> antenna) <bold>4</bold> <italic><tp:taxon-name><tp:taxon-name-part taxon-name-part-type="genus">Ectomyelois</tp:taxon-name-part> <tp:taxon-name-part taxon-name-part-type="species">bipectinalis</tp:taxon-name-part></tp:taxon-name></italic> sp. n., venation, slide No. RYD04718w <bold>5</bold> <italic><tp:taxon-name><tp:taxon-name-part taxon-name-part-type="genus">Ectomyelois</tp:taxon-name-part> <tp:taxon-name-part taxon-name-part-type="species">furvivena</tp:taxon-name-part></tp:taxon-name></italic> sp. n., paratype, male (<bold>5a</bold> head <bold>5b</bold> antenna) <bold>6</bold> <italic><tp:taxon-name><tp:taxon-name-part taxon-name-part-type="genus">Ectomyelois</tp:taxon-name-part> <tp:taxon-name-part taxon-name-part-type="species">furvivena</tp:taxon-name-part></tp:taxon-name></italic> sp. n., venation, slide No. RYD04529w. Scale bars: 2.0 mm.</p></caption><graphic xmlns:xlink="http://www.w3.org/1999/xlink" xlink:href="zookeys-559-125-g001.jpg" position="float" orientation="portrait" xlink:type="simple" id="oo_76154.jpg"/></fig><fig id="F2" position="float" orientation="portrait"><label>Figures 7–9.</label><caption><p>Male genitalia of <italic><tp:taxon-name><tp:taxon-name-part taxon-name-part-type="genus">Ectomyelois</tp:taxon-name-part></tp:taxon-name></italic> spp. <bold>7</bold> <italic><tp:taxon-name><tp:taxon-name-part taxon-name-part-type="genus">Ectomyelois</tp:taxon-name-part> <tp:taxon-name-part taxon-name-part-type="species">ceratoniae</tp:taxon-name-part></tp:taxon-name></italic>, slide No. LJY10595 <bold>8</bold> <italic><tp:taxon-name><tp:taxon-name-part taxon-name-part-type="genus">Ectomyelois</tp:taxon-name-part> <tp:taxon-name-part taxon-name-part-type="species">bipectinalis</tp:taxon-name-part></tp:taxon-name></italic> sp. n., paratype, slide No. RYD04718 <bold>9</bold> <italic><tp:taxon-name><tp:taxon-name-part taxon-name-part-type="genus">Ectomyelois</tp:taxon-name-part> <tp:taxon-name-part taxon-name-part-type="species">furvivena</tp:taxon-name-part></tp:taxon-name></italic> sp. n., paratype, slide No. LHX14084. Scale bars: 0.5 mm.</p></caption><graphic xmlns:xlink="http://www.w3.org/1999/xlink" xlink:href="zookeys-559-125-g002.jpg" position="float" orientation="portrait" xlink:type="simple" id="oo_76155.jpg"/></fig></tp:treatment-sec><ref-list><ref id="B25"><mixed-citation xmlns:xlink="http://www.w3.org/1999/xlink" xlink:type="simple">
          <person-group><name name-style="western"><surname>Roesler</surname><given-names>RU</given-names></name><name name-style="western"><surname>Küppers</surname><given-names>PV</given-names></name></person-group> (<year>1981</year>) <article-title>Beiträge zur Kenntnis der Insektenfauna Sumatras. Teil 9. Die <tp:taxon-name><tp:taxon-name-part taxon-name-part-type="subfamily">Phycitinae</tp:taxon-name-part></tp:taxon-name> (<tp:taxon-name><tp:taxon-name-part taxon-name-part-type="order">Lepidoptera</tp:taxon-name-part></tp:taxon-name>: <tp:taxon-name><tp:taxon-name-part taxon-name-part-type="family">Pyralidae</tp:taxon-name-part></tp:taxon-name>) von Sumatra; Taxonomie Teil B, Ökologie und Geobiologie.</article-title> <source>Beiträge zur Naturkundlichen Forschung in Südwestdeutschland, Karlsruhe Beih.</source> <volume>4</volume>: <fpage>1</fpage>−<lpage>282</lpage>, 4 Text Abbildung, 42 Tafel.</mixed-citation></ref><ref id="B10"><mixed-citation xmlns:xlink="http://www.w3.org/1999/xlink" xlink:type="simple">
          <person-group><name name-style="western"><surname>Heinrich</surname><given-names>C</given-names></name></person-group> (<year>1956</year>) <article-title>American moths of the subfamily <tp:taxon-name><tp:taxon-name-part taxon-name-part-type="subfamily">Phycitinae</tp:taxon-name-part></tp:taxon-name>.</article-title> <source>Bulletin of the United States National Museum (Washington, DC)</source> <volume>207</volume>: <fpage>1</fpage>–<lpage>581</lpage>.</mixed-citation></ref></ref-list></tp:taxon-treatment>
