# Supplementary material for: Ectomyelois Heinrich, 1956 in China, with descriptions of two new species and a key (Lepidoptera, Pyralidae, Phycitinae)
Source: Zookeys. 2016 Feb 3;(559):125–37. doi: 10.3897/zookeys.559.6076 (PMC4768275; doi:10.3897/zookeys.559.6076)
Supplement: XML Treatment for Ectomyelois bipectinalis [file zookeys.559.6076-treatment3.xml]

<!DOCTYPE tp:taxon-treatment
  PUBLIC "-//TaxonX//DTD Taxonomic Treatment Publishing DTD v0 20100105//EN" "tax-treatment-NSO.dtd">
<tp:taxon-treatment xmlns:tp="http://www.plazi.org/taxpub"><tp:treatment-meta><kwd-group><label>Taxon classification</label><kwd><named-content content-type="kingdom">Animalia</named-content></kwd><kwd><named-content content-type="order">Lepidoptera</named-content></kwd><kwd><named-content content-type="family">Pyralidae</named-content></kwd></kwd-group><mixed-citation publication-type="journal"><person-group><name><surname>Ren</surname><given-names>Yingdang</given-names></name><name><surname>Yang</surname><given-names>Linlin</given-names></name></person-group><article-title><italic><tp:taxon-name><tp:taxon-name-part taxon-name-part-type="genus">Ectomyelois</tp:taxon-name-part></tp:taxon-name></italic> Heinrich, 1956 in China, with descriptions of two new species and a key (<tp:taxon-name><tp:taxon-name-part taxon-name-part-type="order">Lepidoptera</tp:taxon-name-part></tp:taxon-name>, <tp:taxon-name><tp:taxon-name-part taxon-name-part-type="family">Pyralidae</tp:taxon-name-part></tp:taxon-name>, <tp:taxon-name><tp:taxon-name-part taxon-name-part-type="subfamily">Phycitinae</tp:taxon-name-part></tp:taxon-name>)</article-title><source>Zookeys</source><day>3</day><month>2</month><year>2016</year><volume>2016</volume><issue>559</issue><fpage>125</fpage><lpage>137</lpage><pub-id pub-id-type="doi">10.3897/zookeys.559.6076</pub-id></mixed-citation></tp:treatment-meta><tp:nomenclature><tp:taxon-name>
            <tp:taxon-name-part taxon-name-part-type="genus">Ectomyelois</tp:taxon-name-part>
            <tp:taxon-name-part taxon-name-part-type="species">bipectinalis</tp:taxon-name-part>
            <object-id xmlns:xlink="http://www.w3.org/1999/xlink" content-type="zoobank" xlink:type="simple">http://zoobank.org/BF7291BA-0081-45D5-B1F4-6980247E5C59</object-id>
          </tp:taxon-name><tp:taxon-status xmlns:xlink="http://www.w3.org/1999/xlink" xlink:type="simple">sp. n.</tp:taxon-status><xref ref-type="fig" rid="F1">Figs 3</xref><xref ref-type="fig" rid="F1">, 4</xref><xref ref-type="fig" rid="F2">, 8</xref><xref ref-type="fig" rid="F3">, 11</xref><!--PageBreak--><!--PageBreak--></tp:nomenclature><tp:treatment-sec sec-type="type material"><title>Type material.</title><p>
            <bold>Holotype</bold> ♂, <bold>CHINA</bold>: Guanping (<named-content xmlns:xlink="http://www.w3.org/1999/xlink" content-type="dwc:verbatimCoordinates" xlink:type="simple">22°14'N, 100°53'E</named-content>), Xishuangbanna, Yunnan, 1200 m, 19-VIII-2005, coll. Yingdang Ren. <bold>Paratypes</bold>: <bold>Fujian</bold>: 2 ♀♀, Mt. Tianzhu (<named-content xmlns:xlink="http://www.w3.org/1999/xlink" content-type="dwc:verbatimCoordinates" xlink:type="simple">24°35'N, 117°55'E</named-content>), 220 m, 8,14-IX-2010, coll. Yinghui Sun &amp; Jing Zhang. <bold>Gansu</bold>: 1 ♂, Fanba (<named-content xmlns:xlink="http://www.w3.org/1999/xlink" content-type="dwc:verbatimCoordinates" xlink:type="simple">32°44'N, 105°07'E</named-content>), Wenxian, 718 m, 18-VII-2005, coll. Haili Yu, gen. slide no. RYD04745. <bold>Guangxi</bold>: 1 ♂, Yachang Yard, Leye County (<named-content xmlns:xlink="http://www.w3.org/1999/xlink" content-type="dwc:verbatimCoordinates" xlink:type="simple">24°47'N, 106°33'E</named-content>), 665 m, 24-VII-2004, coll. Jiasheng Xu; 1 ♂, Mt. Yuanbao (<named-content xmlns:xlink="http://www.w3.org/1999/xlink" content-type="dwc:verbatimCoordinates" xlink:type="simple">25°14'N, 109°07'E</named-content>), 500 m, 10-VIII-2006, coll. Weichun Li, gen. slide no. LYJ10112; 1 ♂, Pingxincun, Yizhou (<named-content xmlns:xlink="http://www.w3.org/1999/xlink" content-type="dwc:verbatimCoordinates" xlink:type="simple">24°30'N, 108°40'E</named-content>), 150 m, 16-VIII-2011, coll. Shulian Hao &amp; Yinghui Sun; 1 ♂, 1 ♀, Shaoping Yard, Pingxiang (<named-content xmlns:xlink="http://www.w3.org/1999/xlink" content-type="dwc:verbatimCoordinates" xlink:type="simple">22°03'N, 106°55'E</named-content>), 190 m, 24,28-VII-2011, coll. Bingbing Hu; 1 ♀, Qingshan Yard, Pingxiang(<named-content xmlns:xlink="http://www.w3.org/1999/xlink" content-type="dwc:verbatimCoordinates" xlink:type="simple">22°03'N, 106°55'E</named-content>), 300 m, 20-VII-2011, coll. Bingbing Hu. <bold>Hainan</bold>: 1 ♂, Mt. Diaoluo (<named-content xmlns:xlink="http://www.w3.org/1999/xlink" content-type="dwc:verbatimCoordinates" xlink:type="simple">18°39'N, 109°54'E</named-content>), 70 m, 27-V-2007, coll. Zhiwei Zhang &amp; Weichun Li, gen. slide no. LJY10104; 1 ♀, Mt. Duowen (<named-content xmlns:xlink="http://www.w3.org/1999/xlink" content-type="dwc:verbatimCoordinates" xlink:type="simple">19°48'N, 109°45'E</named-content>), 120 m, 2-V-2009, coll. Qin Jin &amp; Bingbing Hu, gen. slide no. LJY10105; 1 ♀, Wuzhishan (<named-content xmlns:xlink="http://www.w3.org/1999/xlink" content-type="dwc:verbatimCoordinates" xlink:type="simple">18°46'N, 109°30'E</named-content>), 740 m, 14-IV-2009, coll. Qin Jin &amp; Bingbing Hu, gen. slide no. LJY10097; 1 ♂, Shuimanxiang (<named-content xmlns:xlink="http://www.w3.org/1999/xlink" content-type="dwc:verbatimCoordinates" xlink:type="simple">18°53'N, 109°40'E</named-content>), Wuzhishan, 620 m, 19-IV-2014, coll. Tengteng Liu, Wei Guan &amp; Xuemei Hu; 1 ♂, Mt. Limu (<named-content xmlns:xlink="http://www.w3.org/1999/xlink" content-type="dwc:verbatimCoordinates" xlink:type="simple">19°10'N, 109°44'E</named-content>), Qiongzhong, 640−700 m, 4-V-2014, coll. Tengteng Liu, Wei Guan &amp; Xuemei Hu; 1 ♂, Wuzhishan (<named-content xmlns:xlink="http://www.w3.org/1999/xlink" content-type="dwc:verbatimCoordinates" xlink:type="simple">18°40'N, 109°29'E</named-content>), 500 m, 12-IV-2013, coll. Yingdang Ren &amp; Xiaoguang Liu, gen. slide no. RYD2013046 (deposited in <abbrev xmlns:xlink="http://www.w3.org/1999/xlink" content-type="institution" xlink:title="Insect Collection, Institution of Plant Protection, Henan Academy of Agricultural Sciences, Zhengzhou, China" xlink:type="simple">HAASM</abbrev>). <bold>Yunnan</bold>: 4 ♂♂, Rare Botanical Garden, Ruili (<named-content xmlns:xlink="http://www.w3.org/1999/xlink" content-type="dwc:verbatimCoordinates" xlink:type="simple">24°00'N, 97°50'E</named-content>), 1000 m, 5−8-VII-2005, leg. Yingdang Ren, gen. slide nos. RYD04718, RYD04718w; 1 ♂, Guanping (<named-content xmlns:xlink="http://www.w3.org/1999/xlink" content-type="dwc:verbatimCoordinates" xlink:type="simple">22°15'N, 100°53'E</named-content>), Xishuangbanna, 1200 m, 17-VIII-2005, coll. Yingdang Ren, gen. slide no. RYD04717; 1 ♂, Botanical Garden, Menglun (<named-content xmlns:xlink="http://www.w3.org/1999/xlink" content-type="dwc:verbatimCoordinates" xlink:type="simple">21°52'N, 101°18'E</named-content>), 570 m, 13-VIII-2005, coll. Yingdang Ren, gen. slide no. RYD04721; 4 ♂♂, Bubang (<named-content xmlns:xlink="http://www.w3.org/1999/xlink" content-type="dwc:verbatimCoordinates" xlink:type="simple">21°36'N, 101°35'E</named-content>), Xisuangbanna, 650 m, 22−24-VIII-2005, coll. Yingdang Ren, gen. slide nos. LHX14081, LHX14081w; 1 ♂, Botanical Garden (<named-content xmlns:xlink="http://www.w3.org/1999/xlink" content-type="dwc:verbatimCoordinates" xlink:type="simple">21°55'N 101°16'E</named-content>), Xishuangbanna, 560 m, 1-VIII-2010, coll. Yinghui Sun &amp; Lixia Li; 2 ♂♂, Bakaxiaozhai (<named-content xmlns:xlink="http://www.w3.org/1999/xlink" content-type="dwc:verbatimCoordinates" xlink:type="simple">21°58'N, 101°12'E</named-content>), Mengla, Xisuangbanna, 630 m, 7-VIII-2010, coll. Yinghui Sun &amp; Lixia Li; 7 ♂♂, 1 ♀, Mengyuan (<named-content xmlns:xlink="http://www.w3.org/1999/xlink" content-type="dwc:verbatimCoordinates" xlink:type="simple">21°42'N, 101°23'E</named-content>), Mengla, Xishuangbanna, 640 m, 10~13-VIII-2010, coll. Yinghui Sun &amp; Lixia Li, gen. slide nos. LJY10351, LJY10352; 20 ♂♂, 16 ♀♀, Bubang (<named-content xmlns:xlink="http://www.w3.org/1999/xlink" content-type="dwc:verbatimCoordinates" xlink:type="simple">21°36'N, 101°35'E</named-content>), Mengla, 650 m, 12~14-VII-2013, coll. Linlin Yang, gen. slide nos. RYD20120106m, RYD20120107m, RYD20120167f, RYD20120168m (deposited in <abbrev xmlns:xlink="http://www.w3.org/1999/xlink" content-type="institution" xlink:title="Insect Collection, Institution of Plant Protection, Henan Academy of Agricultural Sciences, Zhengzhou, China" xlink:type="simple">HAASM</abbrev>).</p></tp:treatment-sec><tp:treatment-sec sec-type="Diagnosis"><title>Diagnosis.</title><p>This new species is notable superficially for its bipectinate male flagellum. It is much more similar to <italic><tp:taxon-name><tp:taxon-name-part taxon-name-part-type="genus">Ectomyelois</tp:taxon-name-part> <tp:taxon-name-part taxon-name-part-type="species">ceratoniae</tp:taxon-name-part></tp:taxon-name></italic> in genitalic structures, but can be distin<!--PageBreak-->guished from the latter by the narrower uncus with width almost equaling length, the widest part is at basal 2/5, the apical projection of gnathos approximately 3/5 length of uncus in male, and the elongate corpus bursae three times as long as wide in female. In <italic><tp:taxon-name><tp:taxon-name-part taxon-name-part-type="genus">Ectomyelois</tp:taxon-name-part> <tp:taxon-name-part taxon-name-part-type="species">ceratoniae</tp:taxon-name-part></tp:taxon-name></italic>, the uncus is more wide than long, the widest part at base, the apical projection of gnathos nearly the same length as uncus in male, and the corpus bursae is twice as long as wide in female.</p><!--PageBreak--></tp:treatment-sec><tp:treatment-sec sec-type="Description"><title>Description.</title><p>Wingspan 19.5−28.0 mm (Figs <xref ref-type="fig" rid="F1">3</xref>, <xref ref-type="fig" rid="F1">4</xref>). Vertex brown, with individual scales tipped with grayish white. Antenna (Fig. <xref ref-type="fig" rid="F1">3a, b</xref>) brown; bipectinate, with pecten about twice length of width of shaft in male, shortly ciliate in female. Labial palpus brown, individual scales white-tipped. Maxillary palpus brown. Occiput, patagium, tegula and thorax brown. Forewing dark grayish fuscous, blackish brown along veins; antemedial line invisible; discal spots blackish brown, separated; postmedial line faint, grayish white, serrated; terminal line black, interrupted; cilia brown. Hindwing grayish white, pale brown along costa, termen and veins; cilia grayish white. Legs brown, mottled with grayish white, spurs grayish white. Abdomen yellowish brown.</p><p>
            <bold>Male genitalia</bold> (Fig. <xref ref-type="fig" rid="F2">8</xref>). Uncus bell-shaped, width almost equals length, rounded at apex, triangularly protruded laterally at basal 2/5, arched on basal margin. Apical projection of gnathos about 3/5 length of uncus, clubbed, slightly bent and furcated at apex. Transtilla trefoiled, including a pair of triangularly inflated bases, and a tongue-shaped central projection with rounded apex posteriorly. Valva three times as long as wide, evenly curved toward rounded apex, costal margin almost parallel with ventral margin except slightly convex at basal 2/3; costa strongly sclerotized, broad at base, slightly narrowed and extending to end of valva, without process apically; sacculus strongly sclerotized, stout, 2/5 length of valva. Juxta U-shaped, base an arched belt, with a pair of wide, stout, incurved lateral lobes, expanded and bearing sparse setae apically. Vinculum U-shaped, length almost equal to the widest posterior margin, slightly concave at middle of anterior margin. Phallus slightly shorter than valva, with membranous crimples internally; cornutus absent. Eighth tergite fan-shaped, 4/5 length than width, with a pair of spoon-like sclerites anteriorly; eighth sternite with a pair of triangular plates narrowly connected anteriorly. Culcita (sensu <xref ref-type="bibr" rid="B1">Amsel 1956</xref>) simple, one pair of fine scale tufts.</p><p>
            <bold>Female genitalia</bold> (Fig. <xref ref-type="fig" rid="F3">11</xref>). Anal papillae triangular, with a few setae, blunt apically. Eighth tergite slightly concave on posterior margin, trapezoidally convex on anterior margin; eighth sternite with membranous part inverse-funneled. Antrum twice as wide as length. Ductus bursae membranous, twice length of apophyses posteriores. Corpus bursae membranous, elongate, slightly shorter than ductus bursae, three times as long as wide; signum an elongate patch of microspines, placed at posterior 2/5. Ductus seminalis from junction of corpus bursae and ductus bursae.</p></tp:treatment-sec><tp:treatment-sec sec-type="Distribution"><title>Distribution.</title><p>China (Fujian, Gansu, Guangxi, Hainan, Yunnan).</p></tp:treatment-sec><tp:treatment-sec sec-type="Etymology"><title>Etymology.</title><p>The specific name is derived from the Latin prefix <italic>bi</italic>-, meaning two, and the Latin <italic>pectinalis</italic>, meaning pectinate, referring to the bipectinate male flagellum.</p></tp:treatment-sec><tp:treatment-sec><!--Section generated to contain objects referenced in tp:taxon-treatment.--><fig id="F1" position="float" orientation="portrait"><label>Figures 1–6.</label><caption><p>Adults of <italic><tp:taxon-name><tp:taxon-name-part taxon-name-part-type="genus">Ectomyelois</tp:taxon-name-part></tp:taxon-name></italic> spp. <bold>1</bold> <italic><tp:taxon-name><tp:taxon-name-part taxon-name-part-type="genus">Ectomyelois</tp:taxon-name-part> <tp:taxon-name-part taxon-name-part-type="species">ceratoniae</tp:taxon-name-part></tp:taxon-name></italic>, male (1a, head; 1b, antenna) <bold>2</bold> <italic><tp:taxon-name><tp:taxon-name-part taxon-name-part-type="genus">Ectomyelois</tp:taxon-name-part> <tp:taxon-name-part taxon-name-part-type="species">ceratoniae</tp:taxon-name-part></tp:taxon-name></italic>, venation, slide No. RYD04529w <bold>3</bold> <italic><tp:taxon-name><tp:taxon-name-part taxon-name-part-type="genus">Ectomyelois</tp:taxon-name-part> <tp:taxon-name-part taxon-name-part-type="species">bipectinalis</tp:taxon-name-part></tp:taxon-name></italic> sp. n., paratype, male (<bold>3a</bold> head <bold>3b</bold> antenna) <bold>4</bold> <italic><tp:taxon-name><tp:taxon-name-part taxon-name-part-type="genus">Ectomyelois</tp:taxon-name-part> <tp:taxon-name-part taxon-name-part-type="species">bipectinalis</tp:taxon-name-part></tp:taxon-name></italic> sp. n., venation, slide No. RYD04718w <bold>5</bold> <italic><tp:taxon-name><tp:taxon-name-part taxon-name-part-type="genus">Ectomyelois</tp:taxon-name-part> <tp:taxon-name-part taxon-name-part-type="species">furvivena</tp:taxon-name-part></tp:taxon-name></italic> sp. n., paratype, male (<bold>5a</bold> head <bold>5b</bold> antenna) <bold>6</bold> <italic><tp:taxon-name><tp:taxon-name-part taxon-name-part-type="genus">Ectomyelois</tp:taxon-name-part> <tp:taxon-name-part taxon-name-part-type="species">furvivena</tp:taxon-name-part></tp:taxon-name></italic> sp. n., venation, slide No. RYD04529w. Scale bars: 2.0 mm.</p></caption><graphic xmlns:xlink="http://www.w3.org/1999/xlink" xlink:href="zookeys-559-125-g001.jpg" position="float" orientation="portrait" xlink:type="simple" id="oo_76154.jpg"/></fig><fig id="F2" position="float" orientation="portrait"><label>Figures 7–9.</label><caption><p>Male genitalia of <italic><tp:taxon-name><tp:taxon-name-part taxon-name-part-type="genus">Ectomyelois</tp:taxon-name-part></tp:taxon-name></italic> spp. <bold>7</bold> <italic><tp:taxon-name><tp:taxon-name-part taxon-name-part-type="genus">Ectomyelois</tp:taxon-name-part> <tp:taxon-name-part taxon-name-part-type="species">ceratoniae</tp:taxon-name-part></tp:taxon-name></italic>, slide No. LJY10595 <bold>8</bold> <italic><tp:taxon-name><tp:taxon-name-part taxon-name-part-type="genus">Ectomyelois</tp:taxon-name-part> <tp:taxon-name-part taxon-name-part-type="species">bipectinalis</tp:taxon-name-part></tp:taxon-name></italic> sp. n., paratype, slide No. RYD04718 <bold>9</bold> <italic><tp:taxon-name><tp:taxon-name-part taxon-name-part-type="genus">Ectomyelois</tp:taxon-name-part> <tp:taxon-name-part taxon-name-part-type="species">furvivena</tp:taxon-name-part></tp:taxon-name></italic> sp. n., paratype, slide No. LHX14084. Scale bars: 0.5 mm.</p></caption><graphic xmlns:xlink="http://www.w3.org/1999/xlink" xlink:href="zookeys-559-125-g002.jpg" position="float" orientation="portrait" xlink:type="simple" id="oo_76155.jpg"/></fig><fig id="F3" position="float" orientation="portrait"><label>Figures 10–12.</label><caption><p>Female genitalia of <italic><tp:taxon-name><tp:taxon-name-part taxon-name-part-type="genus">Ectomyelois</tp:taxon-name-part></tp:taxon-name></italic> spp. <bold>10</bold> <italic><tp:taxon-name><tp:taxon-name-part taxon-name-part-type="genus">Ectomyelois</tp:taxon-name-part> <tp:taxon-name-part taxon-name-part-type="species">ceratoniae</tp:taxon-name-part></tp:taxon-name></italic>, slide No. RYD04658 <bold>11</bold> <italic><tp:taxon-name><tp:taxon-name-part taxon-name-part-type="genus">Ectomyelois</tp:taxon-name-part> <tp:taxon-name-part taxon-name-part-type="species">bipectinalis</tp:taxon-name-part></tp:taxon-name></italic> sp. n., paratype, slide No. LJY10107 <bold>12</bold> <italic><tp:taxon-name><tp:taxon-name-part taxon-name-part-type="genus">Ectomyelois</tp:taxon-name-part> <tp:taxon-name-part taxon-name-part-type="species">furvivena</tp:taxon-name-part></tp:taxon-name></italic> sp. n., paratype, slide No. RYD04744. Scale bars: 0.5 mm.</p></caption><graphic xmlns:xlink="http://www.w3.org/1999/xlink" xlink:href="zookeys-559-125-g003.jpg" position="float" orientation="portrait" xlink:type="simple" id="oo_76156.jpg"/></fig></tp:treatment-sec><ref-list><ref id="B1"><mixed-citation xmlns:xlink="http://www.w3.org/1999/xlink" xlink:type="simple">
          <person-group><name name-style="western"><surname>Amsel</surname><given-names>HG</given-names></name></person-group> (<year>1956</year>) <article-title><tp:taxon-name><tp:taxon-name-part taxon-name-part-type="above-genus">Microlepidoptera</tp:taxon-name-part></tp:taxon-name> Venezolana I.</article-title> <source>Boletin de Entomologia Venezolana, Maracay</source> <volume>10</volume>(1954) (<issue>1–2</issue>): <fpage>1</fpage>–<lpage>336</lpage>.</mixed-citation></ref></ref-list></tp:taxon-treatment>
