# Supplementary material for: Ectomyelois Heinrich, 1956 in China, with descriptions of two new species and a key (Lepidoptera, Pyralidae, Phycitinae)
Source: Zookeys. 2016 Feb 3;(559):125–37. doi: 10.3897/zookeys.559.6076 (PMC4768275; doi:10.3897/zookeys.559.6076)
Supplement: XML Treatment for Ectomyelois furvivena [file zookeys.559.6076-treatment4.xml]

<!DOCTYPE tp:taxon-treatment
  PUBLIC "-//TaxonX//DTD Taxonomic Treatment Publishing DTD v0 20100105//EN" "tax-treatment-NSO.dtd">
<tp:taxon-treatment xmlns:tp="http://www.plazi.org/taxpub"><tp:treatment-meta><kwd-group><label>Taxon classification</label><kwd><named-content content-type="kingdom">Animalia</named-content></kwd><kwd><named-content content-type="order">Lepidoptera</named-content></kwd><kwd><named-content content-type="family">Pyralidae</named-content></kwd></kwd-group><mixed-citation publication-type="journal"><person-group><name><surname>Ren</surname><given-names>Yingdang</given-names></name><name><surname>Yang</surname><given-names>Linlin</given-names></name></person-group><article-title><italic><tp:taxon-name><tp:taxon-name-part taxon-name-part-type="genus">Ectomyelois</tp:taxon-name-part></tp:taxon-name></italic> Heinrich, 1956 in China, with descriptions of two new species and a key (<tp:taxon-name><tp:taxon-name-part taxon-name-part-type="order">Lepidoptera</tp:taxon-name-part></tp:taxon-name>, <tp:taxon-name><tp:taxon-name-part taxon-name-part-type="family">Pyralidae</tp:taxon-name-part></tp:taxon-name>, <tp:taxon-name><tp:taxon-name-part taxon-name-part-type="subfamily">Phycitinae</tp:taxon-name-part></tp:taxon-name>)</article-title><source>Zookeys</source><day>3</day><month>2</month><year>2016</year><volume>2016</volume><issue>559</issue><fpage>125</fpage><lpage>137</lpage><pub-id pub-id-type="doi">10.3897/zookeys.559.6076</pub-id></mixed-citation></tp:treatment-meta><tp:nomenclature><tp:taxon-name>
            <tp:taxon-name-part taxon-name-part-type="genus">Ectomyelois</tp:taxon-name-part>
            <tp:taxon-name-part taxon-name-part-type="species">furvivena</tp:taxon-name-part>
            <object-id xmlns:xlink="http://www.w3.org/1999/xlink" content-type="zoobank" xlink:type="simple">http://zoobank.org/72178A69-8258-4F83-A8C0-D1153B7E86CE</object-id>
          </tp:taxon-name><tp:taxon-status xmlns:xlink="http://www.w3.org/1999/xlink" xlink:type="simple">sp. n.</tp:taxon-status><xref ref-type="fig" rid="F1">Figs 5</xref><xref ref-type="fig" rid="F1">, 6</xref><xref ref-type="fig" rid="F2">, 9</xref><xref ref-type="fig" rid="F3">, 12</xref></tp:nomenclature><tp:treatment-sec sec-type="type material"><title>Type material.</title><p>
            <bold>Holotype</bold> ♂, <bold>CHINA</bold>: Rare Botanical Garden, Ruili (<named-content xmlns:xlink="http://www.w3.org/1999/xlink" content-type="dwc:verbatimCoordinates" xlink:type="simple">24°00'N, 97°50'E</named-content>), Yunnan, 1000 m, 8-VII-2005, leg. Yingdang Ren, gen. slide no. RYD04737. <!--PageBreak--><bold>Paratypes</bold>: <bold>Gansu</bold>: 1 ♂, Fanba (<named-content xmlns:xlink="http://www.w3.org/1999/xlink" content-type="dwc:verbatimCoordinates" xlink:type="simple">32°44'N, 105°07'E</named-content>), Wenxian, 718 m, 18-VII-2005, coll. Haili Yu, gen. slide no. RYD04744. <bold>Yunnan</bold>: 2 ♂♂, same data as for holotype, gen. slide nos. LHX14084, LHX14084w, LHX14085; 1 ♀, Botanical Garden, Menglun (<named-content xmlns:xlink="http://www.w3.org/1999/xlink" content-type="dwc:verbatimCoordinates" xlink:type="simple">21°52'N, 101°18'E</named-content>), 570 m, 13-VIII-2005, coll. Yingdang Ren, gen. slide no. RYD04720; 1 ♂, Baihualing, Mt. Gaoligong (<named-content xmlns:xlink="http://www.w3.org/1999/xlink" content-type="dwc:verbatimCoordinates" xlink:type="simple">25°31'N, 98°32'E</named-content>), 1470 m, 30-VII-2013, coll. Linlin Yang, gen. slide no. RYD20120181 (deposited in <abbrev xmlns:xlink="http://www.w3.org/1999/xlink" content-type="institution" xlink:title="Insect Collection, Institution of Plant Protection, Henan Academy of Agricultural Sciences, Zhengzhou, China" xlink:type="simple">HAASM</abbrev>).</p><!--PageBreak--></tp:treatment-sec><tp:treatment-sec sec-type="Diagnosis"><title>Diagnosis.</title><p>This new species is similar to <italic><tp:taxon-name><tp:taxon-name-part taxon-name-part-type="genus">Ectomyelois</tp:taxon-name-part> <tp:taxon-name-part taxon-name-part-type="species">bipectinalis</tp:taxon-name-part></tp:taxon-name></italic> sp. n., but can be recognized by the male antenna is not bipectinate, the uncus is rather abruptly narrowed beyond its broad base, tapered apical projection of the gnathos is about half length of the uncus and the inverse-goblet transtilla in the male genitaia. In <italic><tp:taxon-name><tp:taxon-name-part taxon-name-part-type="genus">Ectomyelois</tp:taxon-name-part> <tp:taxon-name-part taxon-name-part-type="species">bipectinalis</tp:taxon-name-part></tp:taxon-name></italic> sp. n., the antenna is bipectinate, the uncus protrudes triangularly at basal 2/5, the apical projection of gnathos is about 3/5 length of the uncus and the transtilla is trefoiled in the male genitalia. There is little difference in the female genitalia except the corpus bursae is much broader and the signum is smaller than in <italic><tp:taxon-name><tp:taxon-name-part taxon-name-part-type="genus">Ectomyelois</tp:taxon-name-part> <tp:taxon-name-part taxon-name-part-type="species">bipectinalis</tp:taxon-name-part></tp:taxon-name></italic> sp. n.</p></tp:treatment-sec><tp:treatment-sec sec-type="Description"><title>Description.</title><p>Wingspan 25.0−30.0 mm (Figs <xref ref-type="fig" rid="F1">5</xref>, <xref ref-type="fig" rid="F1">6</xref>). Vertex brown, with individual scales grayish white-tipped. Antenna (Fig. <xref ref-type="fig" rid="F1">5a, b</xref>) brown, scales dark-tipped. Labial palpus brown, first segment with scales grayish white-tipped. Maxillary palpus brown. Occiput, patagium, tegula and thorax grayish brown, with scales tipped with grayish white. Forewing dark grayish brown with some white powdering, black along veins; antemedial line invisible; discal spots blackish brown, separated; postmedial line faint, grayish white, serrated, gently curved inwardly from costal 1/5 to dorsum 1/5; terminal line black, interrupted; cilia brown. Hindwing grayish white, light brown along costa and veins; cilia white. Foreleg blackish brown; mid- and hind legs brown with grayish white powdering, spurs yellowish brown. Abdomen with each tergite gray basally and grayish white distally, sternite yellowish brown.</p><p>
            <bold>Male genitalia</bold> (Fig. <xref ref-type="fig" rid="F2">9</xref>). Uncus bell-shaped, length longer than wide, abruptly narrowed beyond its broad base, rounded at apex. Apical projection of gnathos about half length of uncus, tapered, slightly bent and furcated at apex. Transtilla inverse-goblet shaped; deeply concaved in U shape on anterior margin, a rounded plate protruding on posterior margin. Valva three times as long as wide, evenly curved toward rounded apex, costal margin almost parallel with ventral margin, ventral margin concave at basal 1/3; costa strongly sclerotized, broad at base, narrowed and extending to near end of valva, without process apically; sacculus strongly sclerotized, stout, 2/5 length of valva. Juxta a broad, quadrate plate; lateral lobes ovate, 1.5 times as long as wide, bearing sparse setae in distal half. Vinculum trapezoid, widest posterior margin about 1.6 times of its length, straight on anterior margin. Phallus about 2/3 length of valva, smooth inside; cornutus absent. Eighth tergite cupped, with a pair of triangular sclerites anteriorly; eighth sternite with a pair of boot-like sclerites narrowly connected anteriorly. Culcita simple, one pair of fine scale tufts.</p><p>
            <bold>Female genitalia</bold> (Fig. <xref ref-type="fig" rid="F3">12</xref>). Anal papillae triangular, with a few setae, blunt apically. Eighth tergite slightly concave on posterior margin, convex W-shaped on anterior margin; eighth sternite with membranous part inverse-funneled. Antrum somewhat quadrate. Ductus bursae membranous, 1.5 times length of apophyses posteriores. Corpus bursae membranous, about same length as ductus bursae, twice as wide; signum a spindle-like patch of scobinations, at middle of corpus bursae. Ductus seminalis from junction of corpus bursae and ductus bursae.</p></tp:treatment-sec><tp:treatment-sec sec-type="Distribution"><title>Distribution.</title><p>China (Gansu, Yunnan).</p></tp:treatment-sec><tp:treatment-sec sec-type="Etymology"><title>Etymology.</title><p>The specific name is derived from the Latin prefix <italic>furv</italic>-, meaning black, and the Latin <italic>vena</italic>, vein, referring to the forewing with black scales along its veins in this species.</p><!--PageBreak--></tp:treatment-sec><tp:treatment-sec><!--Section generated to contain objects referenced in tp:taxon-treatment.--><fig id="F1" position="float" orientation="portrait"><label>Figures 1–6.</label><caption><p>Adults of <italic><tp:taxon-name><tp:taxon-name-part taxon-name-part-type="genus">Ectomyelois</tp:taxon-name-part></tp:taxon-name></italic> spp. <bold>1</bold> <italic><tp:taxon-name><tp:taxon-name-part taxon-name-part-type="genus">Ectomyelois</tp:taxon-name-part> <tp:taxon-name-part taxon-name-part-type="species">ceratoniae</tp:taxon-name-part></tp:taxon-name></italic>, male (1a, head; 1b, antenna) <bold>2</bold> <italic><tp:taxon-name><tp:taxon-name-part taxon-name-part-type="genus">Ectomyelois</tp:taxon-name-part> <tp:taxon-name-part taxon-name-part-type="species">ceratoniae</tp:taxon-name-part></tp:taxon-name></italic>, venation, slide No. RYD04529w <bold>3</bold> <italic><tp:taxon-name><tp:taxon-name-part taxon-name-part-type="genus">Ectomyelois</tp:taxon-name-part> <tp:taxon-name-part taxon-name-part-type="species">bipectinalis</tp:taxon-name-part></tp:taxon-name></italic> sp. n., paratype, male (<bold>3a</bold> head <bold>3b</bold> antenna) <bold>4</bold> <italic><tp:taxon-name><tp:taxon-name-part taxon-name-part-type="genus">Ectomyelois</tp:taxon-name-part> <tp:taxon-name-part taxon-name-part-type="species">bipectinalis</tp:taxon-name-part></tp:taxon-name></italic> sp. n., venation, slide No. RYD04718w <bold>5</bold> <italic><tp:taxon-name><tp:taxon-name-part taxon-name-part-type="genus">Ectomyelois</tp:taxon-name-part> <tp:taxon-name-part taxon-name-part-type="species">furvivena</tp:taxon-name-part></tp:taxon-name></italic> sp. n., paratype, male (<bold>5a</bold> head <bold>5b</bold> antenna) <bold>6</bold> <italic><tp:taxon-name><tp:taxon-name-part taxon-name-part-type="genus">Ectomyelois</tp:taxon-name-part> <tp:taxon-name-part taxon-name-part-type="species">furvivena</tp:taxon-name-part></tp:taxon-name></italic> sp. n., venation, slide No. RYD04529w. Scale bars: 2.0 mm.</p></caption><graphic xmlns:xlink="http://www.w3.org/1999/xlink" xlink:href="zookeys-559-125-g001.jpg" position="float" orientation="portrait" xlink:type="simple" id="oo_76154.jpg"/></fig><fig id="F2" position="float" orientation="portrait"><label>Figures 7–9.</label><caption><p>Male genitalia of <italic><tp:taxon-name><tp:taxon-name-part taxon-name-part-type="genus">Ectomyelois</tp:taxon-name-part></tp:taxon-name></italic> spp. <bold>7</bold> <italic><tp:taxon-name><tp:taxon-name-part taxon-name-part-type="genus">Ectomyelois</tp:taxon-name-part> <tp:taxon-name-part taxon-name-part-type="species">ceratoniae</tp:taxon-name-part></tp:taxon-name></italic>, slide No. LJY10595 <bold>8</bold> <italic><tp:taxon-name><tp:taxon-name-part taxon-name-part-type="genus">Ectomyelois</tp:taxon-name-part> <tp:taxon-name-part taxon-name-part-type="species">bipectinalis</tp:taxon-name-part></tp:taxon-name></italic> sp. n., paratype, slide No. RYD04718 <bold>9</bold> <italic><tp:taxon-name><tp:taxon-name-part taxon-name-part-type="genus">Ectomyelois</tp:taxon-name-part> <tp:taxon-name-part taxon-name-part-type="species">furvivena</tp:taxon-name-part></tp:taxon-name></italic> sp. n., paratype, slide No. LHX14084. Scale bars: 0.5 mm.</p></caption><graphic xmlns:xlink="http://www.w3.org/1999/xlink" xlink:href="zookeys-559-125-g002.jpg" position="float" orientation="portrait" xlink:type="simple" id="oo_76155.jpg"/></fig><fig id="F3" position="float" orientation="portrait"><label>Figures 10–12.</label><caption><p>Female genitalia of <italic><tp:taxon-name><tp:taxon-name-part taxon-name-part-type="genus">Ectomyelois</tp:taxon-name-part></tp:taxon-name></italic> spp. <bold>10</bold> <italic><tp:taxon-name><tp:taxon-name-part taxon-name-part-type="genus">Ectomyelois</tp:taxon-name-part> <tp:taxon-name-part taxon-name-part-type="species">ceratoniae</tp:taxon-name-part></tp:taxon-name></italic>, slide No. RYD04658 <bold>11</bold> <italic><tp:taxon-name><tp:taxon-name-part taxon-name-part-type="genus">Ectomyelois</tp:taxon-name-part> <tp:taxon-name-part taxon-name-part-type="species">bipectinalis</tp:taxon-name-part></tp:taxon-name></italic> sp. n., paratype, slide No. LJY10107 <bold>12</bold> <italic><tp:taxon-name><tp:taxon-name-part taxon-name-part-type="genus">Ectomyelois</tp:taxon-name-part> <tp:taxon-name-part taxon-name-part-type="species">furvivena</tp:taxon-name-part></tp:taxon-name></italic> sp. n., paratype, slide No. RYD04744. Scale bars: 0.5 mm.</p></caption><graphic xmlns:xlink="http://www.w3.org/1999/xlink" xlink:href="zookeys-559-125-g003.jpg" position="float" orientation="portrait" xlink:type="simple" id="oo_76156.jpg"/></fig></tp:treatment-sec></tp:taxon-treatment>
